# Supplementary material for: 2-[4-(Carb­oxy­meth­yl)phen­oxy]acetic acid
Source: Acta Crystallogr Sect E Struct Rep Online. 2010 Dec 18;67(Pt 1):o167. doi: 10.1107/S1600536810051810 (PMC3050335; doi:10.1107/S1600536810051810)
Supplement: Supplementary file 2 [file e-67-0o167-Isup2.hkl]

# 
# h,k,l, Fc-squared, Fo-squared, sigma(Fo-squared) and status flag 
# 
data_I
_shelx_title ' a in P2(1)2(1)2(1)' 
_shelx_refln_list_code          4 
_shelx_F_calc_maximum       96.74 
_exptl_crystal_F_000       440.00 
_reflns_d_resolution_high  0.7654 
 
loop_ 
 _symmetry_equiv_pos_as_xyz 
 'x, y, z' 
 '-x+1/2, -y, z+1/2' 
 '-x, y+1/2, -z+1/2' 
 'x+1/2, -y+1/2, -z' 
 
_cell_length_a     5.4640 
_cell_length_b    10.7798 
_cell_length_c    16.2550 
_cell_angle_alpha  90.000 
_cell_angle_beta   90.000 
_cell_angle_gamma  90.000 
 
_shelx_F_squared_multiplier     1.000 
 
loop_ 
 _refln_index_h 
 _refln_index_k 
 _refln_index_l 
 _refln_F_squared_calc 
 _refln_F_squared_meas 
 _refln_F_squared_sigma 
 _refln_observed_status 
   2   0   0      240.65      214.36     10.27 o 
   4   0   0        7.64        6.01      0.53 o 
   6   0   0        3.85        2.82      0.95 o 
   1   1   0      801.67      770.43     15.86 o 
   2   1   0      500.65      449.23     14.90 o 
   3   1   0        0.93        1.79      0.20 o 
   4   1   0        3.23        4.71      0.32 o 
   5   1   0       70.66       74.26      1.97 o 
   6   1   0       46.90       45.65      1.88 o 
   7   1   0        0.30       -0.10      0.28 o 
   0   2   0        7.26        7.14      0.63 o 
   1   2   0      438.65      449.65      7.61 o 
   2   2   0      431.56      410.78      6.68 o 
   3   2   0      176.11      182.94      2.95 o 
   4   2   0       28.15       29.12      0.81 o 
   5   2   0      123.53      126.01      2.98 o 
   6   2   0      107.08      118.34      3.69 o 
   7   2   0        0.57        0.00      0.31 o 
   1   3   0      245.14      177.54     26.16 o 
   2   3   0      122.41      141.90      2.45 o 
   3   3   0     1050.41     1075.75     17.30 o 
   4   3   0       74.01       68.59      1.45 o 
   5   3   0       91.40      103.68      2.84 o 
   6   3   0       22.47       23.96      1.24 o 
   1   4   0     1089.50     1080.41     19.18 o 
   2   4   0      301.60      327.21      5.82 o 
   3   4   0       34.41       37.44      0.87 o 
   4   4   0       79.55       80.28      1.65 o 
   5   4   0        3.42        0.81      0.52 o 
   6   4   0       27.56       29.11      1.51 o 
   1   5   0      420.20      429.35      6.52 o 
   2   5   0       16.29       18.59      0.44 o 
   3   5   0       31.68       35.64      0.98 o 
   4   5   0       30.39       28.06      0.83 o 
   5   5   0        8.48       11.92      0.84 o 
   6   5   0       14.51       14.81      1.33 o 
   1   6   0        0.18        0.04      0.07 o 
   2   6   0      473.79      455.41      7.39 o 
   3   6   0        9.27        6.90      0.67 o 
   4   6   0        8.59        7.38      0.55 o 
   5   6   0       20.99       24.12      1.17 o 
   6   6   0        5.36        5.97      0.87 o 
   1   7   0      201.70      208.47      3.81 o 
   2   7   0       25.36       25.59      0.82 o 
   3   7   0       31.02       36.27      0.93 o 
   4   7   0        0.72        0.36      0.19 o 
   5   7   0       17.49       12.85      0.93 o 
   6   7   0        2.61        1.23      0.58 o 
   1   8   0       72.86       74.95      4.55 o 
   2   8   0        7.13        6.86      0.44 o 
   3   8   0      132.31      108.98      3.61 o 
   4   8   0        6.38        6.14      0.65 o 
   5   8   0        4.48        1.38      0.84 o 
   1   9   0       14.77       14.37      0.66 o 
   2   9   0       10.45       11.71      0.59 o 
   3   9   0        6.52        9.93      0.62 o 
   4   9   0        2.75        3.74      0.57 o 
   5   9   0        1.00        0.30      0.29 o 
   0  10   0        5.68        7.09      0.98 o 
   1  10   0        0.24       -0.43      0.71 o 
   2  10   0        0.28        1.06      0.33 o 
   3  10   0        8.57        7.65      0.64 o 
   4  10   0        1.89        0.44      0.32 o 
   5  10   0       28.30       37.69      2.54 o 
   1  11   0       23.73       25.28      1.52 o 
   2  11   0       14.95       12.50      1.52 o 
   3  11   0       12.13       13.13      0.81 o 
   4  11   0        5.74        3.41      1.35 o 
   0  12   0      143.29      160.08      6.18 o 
   1  12   0       92.28       89.58      3.32 o 
   2  12   0       20.44       24.29      3.26 o 
   3  12   0        1.24        0.52      0.41 o 
   1  13   0       31.42       28.78      1.80 o 
   2  13   0        2.04        3.22      0.95 o 
   0  14   0       34.22       39.87      3.79 o 
   1   0   1     2220.40     2063.81     29.22 o 
   2   0   1     1050.90      894.83     18.56 o 
   3   0   1      187.33      187.46      2.82 o 
   4   0   1      119.17      113.01      2.16 o 
   5   0   1      130.37      133.10      2.81 o 
   6   0   1      103.27      115.91      3.64 o 
   7   0   1        0.87       -0.20      0.32 o 
   0   1   1        0.09        0.36      0.15 o 
   1   1   1     3922.67     3791.73     56.71 o 
   2   1   1        9.35       10.09      0.56 o 
   3   1   1      311.46      304.17      3.18 o 
   4   1   1       52.06       52.72      0.78 o 
   5   1   1      257.42      267.55      4.22 o 
   6   1   1       19.56       22.70      1.00 o 
   7   1   1        9.95        2.95      3.46 o 
   0   2   1        8.31        9.81      0.42 o 
   1   2   1      229.12      201.61      2.37 o 
   2   2   1      515.55      499.04     12.95 o 
   3   2   1       13.28       14.61      0.32 o 
   4   2   1        9.77        9.30      0.29 o 
   5   2   1       44.59       46.60      1.11 o 
   6   2   1       15.90       14.61      0.74 o 
   7   2   1       15.05        4.49      5.05 o 
   0   3   1      118.32      126.70      2.01 o 
   1   3   1     1791.74     1816.10     19.44 o 
   2   3   1      805.25      751.09     14.08 o 
   3   3   1      519.71      563.37      6.29 o 
   4   3   1       92.03       90.60      1.23 o 
   5   3   1       23.52       23.11      0.73 o 
   6   3   1        9.06       11.41      0.69 o 
   0   4   1     1018.83      992.27     28.62 o 
   1   4   1      136.64      143.30      1.63 o 
   2   4   1       57.30       73.53      0.96 o 
   3   4   1        4.67        5.03      0.23 o 
   4   4   1       29.97       28.82      0.60 o 
   5   4   1        9.67        9.82      0.57 o 
   6   4   1        1.69        0.65      0.37 o 
   0   5   1      134.13      103.45     29.88 o 
   1   5   1      332.53      340.67      3.87 o 
   2   5   1      169.12      176.11      2.06 o 
   3   5   1      156.50      155.68      2.27 o 
   4   5   1       20.91       23.04      0.57 o 
   5   5   1        6.10        7.05      0.54 o 
   6   5   1        1.78        0.93      0.51 o 
   0   6   1        5.92        5.25      0.29 o 
   1   6   1      323.17      335.09      3.76 o 
   2   6   1      158.61      163.06      2.21 o 
   3   6   1      136.45      130.97      2.07 o 
   4   6   1       25.34       24.69      0.76 o 
   5   6   1        3.78        4.10      0.44 o 
   6   6   1        4.00        4.32      0.60 o 
   0   7   1      201.89      201.76      5.51 o 
   1   7   1       55.85       55.11      0.89 o 
   2   7   1       56.97       61.61      1.05 o 
   3   7   1       17.45       15.61      0.45 o 
   4   7   1       58.05       47.15      1.00 o 
   5   7   1        9.04       10.38      0.60 o 
   6   7   1       15.06       19.16      0.93 o 
   0   8   1       76.37       73.47      1.76 o 
   1   8   1       49.99       52.98      1.17 o 
   2   8   1       23.09       20.08      0.91 o 
   3   8   1       60.33       59.78      1.20 o 
   4   8   1       12.19       10.54      0.52 o 
   5   8   1        0.47        0.24      0.20 o 
   0   9   1       60.94       62.33      1.69 o 
   1   9   1      179.54      187.03      2.59 o 
   2   9   1      245.06      245.24      3.07 o 
   3   9   1        1.22        0.71      0.19 o 
   4   9   1        1.16        0.09      0.15 o 
   5   9   1        2.55        0.89      0.48 o 
   0  10   1       26.45       27.06      1.21 o 
   1  10   1       53.41       56.93      1.46 o 
   2  10   1       48.49       50.08      0.92 o 
   3  10   1        5.54        6.71      0.42 o 
   4  10   1        0.96        0.54      0.18 o 
   5  10   1        3.45        4.94      0.85 o 
   0  11   1      339.33      358.61      8.63 o 
   1  11   1        9.80       11.15      0.77 o 
   2  11   1        0.40        0.21      0.33 o 
   3  11   1        4.89        3.46      0.35 o 
   4  11   1        1.47        0.75      0.31 o 
   0  12   1        4.65        5.99      0.81 o 
   1  12   1       21.42       23.69      1.11 o 
   2  12   1        0.01        0.00      0.50 o 
   3  12   1        9.05        3.87      2.12 o 
   0  13   1       18.56       17.72      1.88 o 
   1  13   1       14.18       16.23      1.00 o 
   2  13   1       11.10       10.87      0.90 o 
   0  14   1        4.49        5.26      3.06 o 
   1   0   2      910.10      836.91     15.64 o 
   2   0   2        0.29        0.37      0.12 o 
   3   0   2      847.84      855.46     12.07 o 
   4   0   2      332.27      325.94      5.22 o 
   5   0   2      152.76      158.72      3.28 o 
   6   0   2       44.14       42.42      1.81 o 
   7   0   2        1.68        0.02      0.30 o 
   0   1   2       33.99       28.05      1.27 o 
   1   1   2     6608.50     6241.14     78.77 o 
   2   1   2      888.26      853.41     17.59 o 
   3   1   2       63.70       72.81      1.03 o 
   4   1   2       99.23      100.72      1.26 o 
   5   1   2       72.59       80.50      1.47 o 
   6   1   2       10.96       12.02      0.63 o 
   7   1   2        0.77       -0.16      0.22 o 
   0   2   2       73.66       86.90      1.77 o 
   1   2   2     4624.16     4546.13     42.97 o 
   2   2   2     2438.30     2475.21     23.54 o 
   3   2   2      153.12      153.22      2.00 o 
   4   2   2       87.45       96.28      1.22 o 
   5   2   2       14.56       14.45      0.60 o 
   6   2   2       50.25       54.90      1.42 o 
   7   2   2        7.62        9.88      1.66 o 
   0   3   2      670.11      620.55     11.96 o 
   1   3   2     1397.05     1325.63     18.05 o 
   2   3   2      598.46      612.52      6.71 o 
   3   3   2      108.66      111.11      1.57 o 
   4   3   2       22.24       23.65      0.49 o 
   5   3   2       27.64       30.85      0.92 o 
   6   3   2        4.33        5.67      0.55 o 
   1   4   2       97.48      100.26      1.27 o 
   2   4   2      188.79      190.40      2.19 o 
   3   4   2       31.02       28.86      0.57 o 
   4   4   2       40.84       41.30      1.43 o 
   5   4   2       55.20       51.52      2.33 o 
   6   4   2       20.79       21.39      0.94 o 
   0   5   2      334.56      253.73     40.93 o 
   1   5   2      431.17      438.46      4.95 o 
   2   5   2      628.55      633.71      6.76 o 
   3   5   2       41.03       46.57      0.77 o 
   4   5   2      149.60      152.71      2.17 o 
   5   5   2        8.30        7.73      0.58 o 
   6   5   2       16.20       21.37      1.09 o 
   0   6   2       37.82       39.59      1.15 o 
   1   6   2      168.20      178.75      2.29 o 
   2   6   2       40.86       45.35      0.68 o 
   3   6   2       46.67       50.08      0.83 o 
   4   6   2       13.49       15.69      0.60 o 
   5   6   2       28.49       28.27      1.00 o 
   6   6   2        4.28        4.38      0.68 o 
   0   7   2      611.47      478.26     79.19 o 
   1   7   2      411.97      405.75      4.69 o 
   2   7   2        5.57        5.42      0.24 o 
   3   7   2        0.70        0.12      0.08 o 
   4   7   2       54.18       54.60      1.28 o 
   5   7   2        8.07        8.81      0.60 o 
   6   7   2        0.91        0.55      0.35 o 
   0   8   2      132.26      125.58      3.22 o 
   1   8   2        0.88        1.78      0.18 o 
   2   8   2       28.97       35.10      0.62 o 
   3   8   2       16.35       15.88      0.51 o 
   4   8   2        5.84        5.76      0.44 o 
   5   8   2        3.64        2.36      0.49 o 
   0   9   2        3.82        3.52      0.45 o 
   1   9   2       10.49       12.69      0.45 o 
   2   9   2       12.86       13.59      0.41 o 
   3   9   2       35.62       34.71      0.87 o 
   4   9   2       72.17       72.79      1.64 o 
   5   9   2        1.37        0.46      0.40 o 
   0  10   2       63.46       64.81      2.07 o 
   1  10   2      123.64      121.56      2.56 o 
   2  10   2        7.49        5.90      0.38 o 
   3  10   2       22.18       22.11      0.66 o 
   4  10   2        4.39        4.86      0.79 o 
   0  11   2      150.88      156.80      4.20 o 
   1  11   2       68.40       69.94      2.75 o 
   2  11   2        2.31        2.51      0.43 o 
   3  11   2        1.90        1.89      0.31 o 
   4  11   2        2.92        1.63      0.56 o 
   0  12   2       32.80       34.54      1.54 o 
   1  12   2       57.13       56.97      1.90 o 
   2  12   2        2.15        2.11      0.56 o 
   3  12   2        0.51        0.60      0.33 o 
   0  13   2       41.18       43.08      2.47 o 
   1  13   2        2.92        2.51      0.62 o 
   2  13   2        3.72        3.26      0.63 o 
   1   0   3      917.10      807.30     12.79 o 
   2   0   3      614.80      580.35      8.30 o 
   3   0   3      150.71      164.70      2.83 o 
   4   0   3       67.66       67.72      1.33 o 
   5   0   3      208.46      218.07      4.32 o 
   6   0   3       24.05       24.50      1.36 o 
   7   0   3        3.35        0.94      2.32 o 
   0   1   3      135.81      131.19      2.28 o 
   1   1   3     2328.60     2161.13     22.11 o 
   2   1   3       46.76       50.45      2.03 o 
   3   1   3       84.15       92.71      1.21 o 
   4   1   3      131.20      138.02      2.01 o 
   5   1   3       27.92       29.00      0.71 o 
   6   1   3       22.98       22.36      0.81 o 
   7   1   3        0.71       -0.15      0.22 o 
   0   2   3     9359.26     8931.22    125.65 o 
   1   2   3     3376.70     3389.48     34.57 o 
   2   2   3      996.62     1007.33     12.16 o 
   3   2   3       38.56       31.84      0.56 o 
   4   2   3      129.14      137.00      1.64 o 
   5   2   3        6.47        6.79      0.43 o 
   6   2   3       15.94       16.47      0.76 o 
   0   3   3       19.50       20.06      1.45 o 
   1   3   3     3760.48     3734.17     36.29 o 
   2   3   3      359.73      382.95      4.51 o 
   3   3   3      123.34      127.87      1.78 o 
   4   3   3       99.93       91.29      1.83 o 
   5   3   3        6.99        5.77      0.44 o 
   6   3   3       10.18       11.45      0.67 o 
   0   4   3     1269.02     1208.82     23.89 o 
   1   4   3       18.83       24.22      0.44 o 
   2   4   3      492.76      464.26      5.34 o 
   3   4   3       65.75       66.60      1.10 o 
   4   4   3       25.16       26.79      0.58 o 
   5   4   3        8.19        7.46      0.56 o 
   6   4   3       43.65       53.27      1.91 o 
   0   5   3      166.03      185.90      3.26 o 
   1   5   3      156.63      150.28      1.80 o 
   2   5   3      154.61      160.33      1.79 o 
   3   5   3       44.10       43.30      0.79 o 
   4   5   3       36.17       34.47      1.03 o 
   5   5   3        7.23        4.56      0.83 o 
   6   5   3       15.40       13.09      3.54 o 
   0   6   3      106.17       99.44      2.46 o 
   1   6   3      503.96      553.12      6.27 o 
   2   6   3      222.30      218.08      2.54 o 
   3   6   3        1.69        0.65      0.18 o 
   4   6   3       10.07       10.14      0.54 o 
   5   6   3       23.05       23.26      0.99 o 
   6   6   3        1.95        0.55      0.34 o 
   0   7   3      255.50      270.84      6.20 o 
   1   7   3      100.47       99.89      1.50 o 
   2   7   3       26.25       28.14      0.60 o 
   3   7   3        1.28        0.72      0.13 o 
   4   7   3        3.03        1.28      0.39 o 
   5   7   3        2.34        3.46      0.45 o 
   6   7   3        8.37       11.06      1.13 o 
   0   8   3        3.96        3.06      0.32 o 
   1   8   3       27.27       28.34      0.56 o 
   2   8   3       26.21       23.52      0.50 o 
   3   8   3       22.51       20.15      0.58 o 
   4   8   3       14.27       17.46      0.72 o 
   5   8   3       29.54       25.24      5.82 o 
   0   9   3       99.79       99.06      2.43 o 
   1   9   3       91.86       89.40      1.48 o 
   2   9   3       51.28       50.49      0.84 o 
   3   9   3       16.39       16.14      0.57 o 
   4   9   3        8.36        7.97      0.53 o 
   5   9   3        2.73        2.54      0.77 o 
   0  10   3      151.05      152.54      5.32 o 
   1  10   3       39.12       40.43      1.10 o 
   2  10   3        0.13        0.12      0.20 o 
   3  10   3       13.87       12.07      0.52 o 
   4  10   3       32.52       29.63      4.54 o 
   0  11   3        2.84        2.60      0.66 o 
   1  11   3       77.60       78.05      1.89 o 
   2  11   3        2.77        1.71      0.40 o 
   3  11   3       10.12        8.53      0.99 o 
   4  11   3       34.24       29.30      7.26 o 
   0  12   3       37.39       40.83      2.02 o 
   1  12   3        1.93        1.39      0.50 o 
   2  12   3       19.25       21.48      1.11 o 
   3  12   3        6.44        5.06      1.24 o 
   0  13   3       27.38       24.56      1.66 o 
   1  13   3        1.37        1.97      0.58 o 
   2  13   3        1.85        1.34      0.57 o 
   0   0   4       76.93       83.08      2.98 o 
   1   0   4     3322.39     3148.71     40.78 o 
   2   0   4       99.38      102.18      1.58 o 
   3   0   4        4.43        4.55      0.48 o 
   4   0   4       23.06       24.30      0.82 o 
   5   0   4        3.05        3.33      0.42 o 
   6   0   4       30.29       35.55      2.33 o 
   7   0   4        7.98       11.51      2.25 o 
   0   1   4      870.55      805.29     16.31 o 
   1   1   4      517.98      559.57      6.43 o 
   2   1   4      256.18      289.37      3.22 o 
   3   1   4       73.49       82.06      1.14 o 
   4   1   4       16.82       16.06      0.38 o 
   5   1   4       41.51       40.22      0.90 o 
   6   1   4        6.45        7.14      0.55 o 
   0   2   4     5542.07     5270.87     67.03 o 
   1   2   4      527.80      529.58      9.89 o 
   2   2   4       21.78       20.95      0.43 o 
   3   2   4      621.77      621.53      6.89 o 
   4   2   4      177.66      177.89      2.33 o 
   5   2   4       25.67       24.05      0.65 o 
   6   2   4        1.64        0.36      0.24 o 
   0   3   4       13.13       13.26      0.46 o 
   1   3   4      479.57      475.40      5.37 o 
   2   3   4      310.43      324.45      3.73 o 
   3   3   4      112.74      128.34      1.87 o 
   4   3   4      434.65      459.58      5.58 o 
   5   3   4       64.74       64.66      2.15 o 
   6   3   4       17.01       17.27      0.91 o 
   0   4   4     1406.09     1474.18     22.94 o 
   1   4   4      119.92      111.53      1.35 o 
   2   4   4      753.05      767.86      8.13 o 
   3   4   4        2.79        3.66      0.21 o 
   4   4   4      173.62      175.95      2.60 o 
   5   4   4       10.99       11.57      0.66 o 
   6   4   4       19.08       23.78      1.07 o 
   0   5   4       48.34       45.77      1.26 o 
   1   5   4      570.86      581.68      6.73 o 
   2   5   4      420.54      436.04      4.72 o 
   3   5   4       91.58       95.72      1.45 o 
   4   5   4       66.48       65.39      1.71 o 
   5   5   4       19.67       20.93      0.92 o 
   6   5   4        4.76        2.66      0.97 o 
   0   6   4      111.50      107.94      2.65 o 
   1   6   4      241.89      247.80      4.35 o 
   2   6   4       57.68       54.41      1.03 o 
   3   6   4       55.04       55.99      0.95 o 
   4   6   4       45.92       43.71      2.28 o 
   5   6   4        2.50        0.28      0.20 o 
   6   6   4        5.66        3.78      1.47 o 
   0   7   4        8.15       12.48      0.47 o 
   1   7   4       47.79       49.77      1.06 o 
   2   7   4        9.63        9.33      0.42 o 
   3   7   4      133.96      131.16      2.04 o 
   4   7   4       33.70       33.17      1.01 o 
   5   7   4       25.41       31.32      1.96 o 
   6   7   4        8.73        7.10      2.00 o 
   0   8   4        0.24        0.16      0.16 o 
   1   8   4       16.47       14.75      0.43 o 
   2   8   4      128.46      121.31      1.73 o 
   3   8   4       44.61       43.44      1.02 o 
   4   8   4        2.31        1.30      0.38 o 
   5   8   4       14.44        8.77      3.11 o 
   0   9   4       31.92       30.80      1.10 o 
   1   9   4      223.51      223.09      3.38 o 
   2   9   4      101.99       96.58      1.64 o 
   3   9   4       13.21       14.77      0.56 o 
   4   9   4        8.89       10.60      0.63 o 
   5   9   4        9.23        8.17      1.77 o 
   0  10   4        9.62        9.70      0.81 o 
   1  10   4       39.20       41.47      1.04 o 
   2  10   4       11.12       11.95      0.61 o 
   3  10   4       41.10       42.88      1.10 o 
   4  10   4        4.13        2.99      0.65 o 
   0  11   4        3.29        2.73      0.63 o 
   1  11   4       42.46       45.01      1.33 o 
   2  11   4       19.04       21.77      0.83 o 
   3  11   4        5.72        6.43      1.02 o 
   4  11   4        3.03        1.40      0.85 o 
   0  12   4        1.93        0.79      0.72 o 
   1  12   4        0.33        0.20      0.47 o 
   2  12   4        1.08        0.83      0.52 o 
   3  12   4        6.04        3.98      0.88 o 
   0  13   4       19.35       20.26      1.62 o 
   1  13   4        7.60        7.44      0.79 o 
   2  13   4        0.90        0.65      0.61 o 
   1   0   5       32.35       30.45      0.53 o 
   2   0   5       11.62        9.65      0.35 o 
   3   0   5      278.79      303.85      4.53 o 
   4   0   5       93.81       95.69      1.89 o 
   5   0   5        1.36        0.96      0.34 o 
   6   0   5        0.18        0.08      0.22 o 
   0   1   5      812.75      754.00     12.51 o 
   1   1   5       23.55       25.34      0.36 o 
   2   1   5       35.89       41.86      0.75 o 
   3   1   5      434.92      376.36     22.33 o 
   4   1   5       19.56       20.61      0.44 o 
   5   1   5       35.84       36.11      0.81 o 
   6   1   5       13.07       14.08      0.71 o 
   0   2   5      823.10      852.35     13.23 o 
   1   2   5      566.84      556.90      5.79 o 
   2   2   5      261.74      266.88      3.16 o 
   3   2   5       19.98       15.49      0.36 o 
   4   2   5       60.38       61.06      1.03 o 
   5   2   5       14.22       12.55      0.55 o 
   6   2   5        9.88        9.54      0.62 o 
   0   3   5     1004.20      986.79     13.08 o 
   1   3   5      210.42      202.11      2.34 o 
   2   3   5      611.00      639.29      7.41 o 
   3   3   5      185.72      182.65      2.17 o 
   4   3   5       20.47       21.17      0.60 o 
   5   3   5       51.72       56.53      1.66 o 
   6   3   5        7.21        7.23      0.67 o 
   0   4   5      501.99      553.27      9.38 o 
   1   4   5     1138.04     1162.17     11.96 o 
   2   4   5      815.17      829.09      8.82 o 
   3   4   5      311.39      238.04     22.45 o 
   4   4   5       23.37       24.72      0.67 o 
   5   4   5       52.04       56.96      1.88 o 
   6   4   5        2.00        0.77      0.35 o 
   0   5   5      654.34      651.52     14.30 o 
   1   5   5      669.72      651.15      7.52 o 
   2   5   5      262.97      240.75      2.69 o 
   3   5   5       16.33       17.88      0.45 o 
   4   5   5        0.42        0.21      0.15 o 
   5   5   5       17.96       18.89      0.88 o 
   6   5   5        0.67        0.07      0.22 o 
   0   6   5       85.71       88.58      2.25 o 
   1   6   5        5.12        6.65      0.23 o 
   2   6   5      112.59      115.22      1.89 o 
   3   6   5        5.67        5.04      0.29 o 
   4   6   5       15.72       16.80      0.77 o 
   5   6   5        9.68        9.18      0.70 o 
   6   6   5        3.32        2.48      0.94 o 
   0   7   5      105.08      110.49      2.16 o 
   1   7   5      158.02      158.50      2.37 o 
   2   7   5       79.65       79.26      1.26 o 
   3   7   5       95.04       98.07      2.02 o 
   4   7   5       53.79       60.96      1.50 o 
   5   7   5        8.63        4.61      2.07 o 
   0   8   5        4.17        3.30      0.48 o 
   1   8   5      443.49      450.06      5.80 o 
   2   8   5       56.29       54.98      0.99 o 
   3   8   5       60.64       65.14      1.29 o 
   4   8   5       18.87       22.33      0.86 o 
   5   8   5        2.28        0.90      0.52 o 
   0   9   5       41.65       42.36      1.22 o 
   1   9   5      111.54      108.32      1.74 o 
   2   9   5       27.74       28.54      0.74 o 
   3   9   5        8.70       10.91      0.54 o 
   4   9   5        9.80       11.43      0.65 o 
   5   9   5        4.92        1.55      0.59 o 
   0  10   5       91.60       93.71      4.36 o 
   1  10   5       34.08       34.05      0.89 o 
   2  10   5        2.66        1.19      0.30 o 
   3  10   5        0.73        0.49      0.18 o 
   4  10   5        5.03        2.52      0.68 o 
   0  11   5        0.22       -0.25      0.49 o 
   1  11   5        3.78        4.72      0.55 o 
   2  11   5       46.01       49.42      1.66 o 
   3  11   5        0.13        0.11      0.23 o 
   4  11   5        5.31        2.14      0.97 o 
   0  12   5        9.07        8.00      1.05 o 
   1  12   5        0.15        0.66      0.50 o 
   2  12   5        1.11        0.84      0.59 o 
   3  12   5       18.38       20.62      1.03 o 
   0  13   5        6.51        5.41      1.01 o 
   1  13   5        0.30        0.16      0.56 o 
   2  13   5        0.51        0.64      0.60 o 
   0   0   6       22.64       23.36      0.88 o 
   1   0   6      478.01      558.64      8.86 o 
   2   0   6     2071.92     2038.53     42.08 o 
   3   0   6        3.84        4.59      0.31 o 
   4   0   6        6.68        5.78      0.39 o 
   5   0   6        0.98        0.54      0.22 o 
   6   0   6       10.01       10.48      1.13 o 
   0   1   6       61.93       52.96      0.93 o 
   1   1   6        6.78        7.33      0.21 o 
   2   1   6      175.62      176.38      2.12 o 
   3   1   6      270.70      272.52      3.49 o 
   4   1   6       44.92       47.60      0.74 o 
   5   1   6       20.33       20.49      0.64 o 
   6   1   6        3.37        2.11      0.44 o 
   0   2   6      539.74      476.46      7.10 o 
   1   2   6      684.59      701.00      7.14 o 
   2   2   6      132.23      143.27      1.92 o 
   3   2   6      105.90      113.82      1.63 o 
   4   2   6       64.17       61.75      1.08 o 
   5   2   6       90.36       90.38      2.30 o 
   6   2   6       12.78       15.21      0.79 o 
   0   3   6      288.44      318.04      4.47 o 
   1   3   6      979.80      955.75     11.81 o 
   2   3   6      177.75      162.31      5.53 o 
   3   3   6       49.14       47.68      0.86 o 
   4   3   6       31.92       31.65      0.77 o 
   5   3   6       33.87       32.91      0.98 o 
   6   3   6       12.04       11.36      0.79 o 
   0   4   6       68.41       70.16      1.39 o 
   1   4   6      619.48      622.14     11.74 o 
   2   4   6      576.49      573.96      6.19 o 
   3   4   6      146.02      144.30      1.97 o 
   4   4   6       21.52       19.85      0.56 o 
   5   4   6        3.72        3.54      0.41 o 
   6   4   6        4.95        5.60      0.66 o 
   0   5   6        3.14        3.70      0.28 o 
   1   5   6      204.72      198.00      2.33 o 
   2   5   6      325.48      314.88      3.59 o 
   3   5   6      375.29      336.70     11.77 o 
   4   5   6      203.98      210.70      5.54 o 
   5   5   6        5.96        5.72      0.51 o 
   6   5   6        4.29        3.24      1.12 o 
   0   6   6      711.77      703.60     13.75 o 
   1   6   6        5.49        4.59      0.20 o 
   2   6   6       74.67       69.61      1.11 o 
   3   6   6       13.63       11.16      0.46 o 
   4   6   6        1.21        0.64      0.36 o 
   5   6   6       13.97       16.16      0.82 o 
   6   6   6       12.28       10.23      2.66 o 
   0   7   6        4.39        4.20      0.36 o 
   1   7   6      143.56      147.43      2.14 o 
   2   7   6      394.15      392.44      4.93 o 
   3   7   6       40.13       37.01      1.29 o 
   4   7   6       21.70       23.01      0.86 o 
   5   7   6       10.74        6.08      2.29 o 
   0   8   6      536.61      539.62     10.70 o 
   1   8   6        1.51        0.99      0.24 o 
   2   8   6        2.20        1.39      0.34 o 
   3   8   6       61.53       67.69      1.33 o 
   4   8   6       39.08       41.50      1.14 o 
   5   8   6        9.43        5.36      2.14 o 
   0   9   6      177.07      183.20      5.51 o 
   1   9   6        7.67        8.48      0.41 o 
   2   9   6        3.21        3.05      0.32 o 
   3   9   6       16.32       17.47      0.68 o 
   4   9   6       67.81       40.39     13.94 o 
   5   9   6        4.18        2.03      0.84 o 
   0  10   6        3.51        2.82      0.58 o 
   1  10   6        7.60        7.00      0.50 o 
   2  10   6       24.65       26.01      0.86 o 
   3  10   6        0.81        0.57      0.27 o 
   4  10   6       11.50        7.08      2.49 o 
   0  11   6        0.40        0.95      0.78 o 
   1  11   6       14.96       16.29      1.01 o 
   2  11   6        0.66        0.04      0.27 o 
   3  11   6        0.71        0.71      0.27 o 
   0  12   6       15.48       16.99      2.20 o 
   1  12   6        8.23        6.73      0.67 o 
   2  12   6       20.22       16.36      4.33 o 
   3  12   6        1.63        0.65      0.34 o 
   0  13   6        1.46        2.30      0.86 o 
   1  13   6        2.56        3.31      0.66 o 
   1   0   7       73.19       79.24      1.32 o 
   2   0   7       40.35       37.54      0.71 o 
   3   0   7       45.11       42.28      1.41 o 
   4   0   7        2.97        3.21      0.33 o 
   5   0   7       18.88       20.31      0.82 o 
   6   0   7        9.30       10.63      1.44 o 
   0   1   7       45.61       43.50      0.74 o 
   1   1   7      506.95      512.76      4.98 o 
   2   1   7      436.27      450.24      4.92 o 
   3   1   7        4.76        3.58      0.19 o 
   4   1   7       30.02       32.05      0.99 o 
   5   1   7       17.14       17.96      0.64 o 
   6   1   7       12.05       11.55      0.80 o 
   0   2   7     2727.21     2765.21     40.47 o 
   1   2   7      211.71      229.79      2.36 o 
   2   2   7       22.90       16.93      0.44 o 
   3   2   7      109.39      104.39      1.66 o 
   4   2   7       84.32       81.83      1.26 o 
   5   2   7        2.04        0.96      0.28 o 
   6   2   7        3.58        1.27      0.52 o 
   0   3   7      257.03      282.32      4.25 o 
   1   3   7      387.53      403.41      4.59 o 
   2   3   7      158.31      156.64      2.02 o 
   3   3   7       25.60       22.96      0.56 o 
   4   3   7       18.98       19.83      0.57 o 
   5   3   7       10.55       11.76      0.56 o 
   6   3   7       24.06       19.49      3.57 o 
   0   4   7       10.79       11.84      0.39 o 
   1   4   7       86.13       90.57      1.80 o 
   2   4   7       91.82       93.42      1.31 o 
   3   4   7       12.47       13.48      0.38 o 
   4   4   7        1.46        0.62      0.22 o 
   5   4   7       55.32       55.37      1.38 o 
   6   4   7        1.66        0.61      0.40 o 
   0   5   7       94.25       96.74      2.00 o 
   1   5   7       84.14       85.56      1.25 o 
   2   5   7       49.16       50.90      0.80 o 
   3   5   7      307.86      305.34      4.10 o 
   4   5   7       59.59       62.33      1.87 o 
   5   5   7        7.09        5.78      1.07 o 
   6   5   7        3.92        2.07      0.83 o 
   0   6   7        0.56        0.17      0.09 o 
   1   6   7       30.95       26.51      0.62 o 
   2   6   7      230.66      231.61      2.72 o 
   3   6   7      586.28      587.96      8.38 o 
   4   6   7       56.55       63.80      3.04 o 
   5   6   7        5.64        3.81      0.81 o 
   6   6   7        3.97        4.93      0.91 o 
   0   7   7       22.59       23.58      0.71 o 
   1   7   7       70.85       67.58      1.20 o 
   2   7   7      120.60      121.48      1.88 o 
   3   7   7       56.37       57.13      1.95 o 
   4   7   7        7.56        5.86      0.54 o 
   5   7   7        0.52        0.17      0.15 o 
   0   8   7       60.49       63.88      2.19 o 
   1   8   7       30.80       32.98      0.68 o 
   2   8   7      126.25      124.94      2.05 o 
   3   8   7       12.05       12.12      0.54 o 
   4   8   7       10.59        9.95      0.66 o 
   5   8   7       15.73        7.85      3.87 o 
   0   9   7        1.82        2.03      0.39 o 
   1   9   7       77.88       85.73      1.52 o 
   2   9   7       13.80       15.40      0.69 o 
   3   9   7        6.44        7.87      0.52 o 
   4   9   7        9.02        4.48      1.64 o 
   0  10   7        0.01       -0.44      0.44 o 
   1  10   7        8.33        7.02      0.51 o 
   2  10   7        0.13        0.20      0.21 o 
   3  10   7       15.62       16.99      0.77 o 
   4  10   7        2.05        0.90      0.45 o 
   0  11   7        2.21        2.28      0.77 o 
   1  11   7        3.82        2.30      0.50 o 
   2  11   7        0.58        0.52      0.25 o 
   3  11   7        0.70        0.29      0.22 o 
   0  12   7        6.33        4.75      1.76 o 
   1  12   7        0.39        0.00      0.44 o 
   2  12   7        1.98        1.50      0.62 o 
   0  13   7        3.43        4.84      1.02 o 
   1  13   7       15.31       16.76      1.19 o 
   0   0   8      371.53      352.05      9.64 o 
   1   0   8      746.95      744.37     11.97 o 
   2   0   8       33.73       34.19      0.70 o 
   3   0   8        0.15       -0.12      0.12 o 
   4   0   8        1.26        0.90      0.23 o 
   5   0   8       26.35       26.92      1.29 o 
   6   0   8        0.01       -0.36      0.61 o 
   0   1   8     1249.95     1183.00     19.43 o 
   1   1   8      191.13      213.43      2.14 o 
   2   1   8       16.13       21.19      0.52 o 
   3   1   8       93.37       98.55      1.68 o 
   4   1   8       20.83       21.17      0.50 o 
   5   1   8       16.97       15.40      1.34 o 
   6   1   8       11.06        7.75      2.48 o 
   0   2   8        3.60        3.54      0.40 o 
   1   2   8      491.05      504.19      5.07 o 
   2   2   8        0.55        0.19      0.07 o 
   3   2   8       26.83       23.13      0.55 o 
   4   2   8       68.17       67.55      1.07 o 
   5   2   8        2.01        0.78      0.29 o 
   6   2   8       10.67        8.40      1.55 o 
   0   3   8      932.67      976.83     15.20 o 
   1   3   8       17.28       13.99      0.43 o 
   2   3   8       23.76       25.24      0.48 o 
   3   3   8       74.43       68.10      1.15 o 
   4   3   8      100.56      103.90      1.89 o 
   5   3   8       16.91       14.65      1.35 o 
   6   3   8        0.97        0.48      0.46 o 
   0   4   8        5.76        6.15      0.31 o 
   1   4   8      375.43      377.74      4.36 o 
   2   4   8      173.06      169.60      2.22 o 
   3   4   8       93.71       90.48      1.32 o 
   4   4   8       18.83       21.66      0.65 o 
   5   4   8        1.12        0.25      0.19 o 
   6   4   8        0.64        0.19      0.21 o 
   0   5   8      276.04      272.74      4.51 o 
   1   5   8        1.84        1.05      0.14 o 
   2   5   8       94.23       95.87      1.26 o 
   3   5   8      258.80      277.46      4.33 o 
   4   5   8      103.83      113.48      3.33 o 
   5   5   8       10.97        6.78      1.09 o 
   6   5   8        4.42        2.83      0.90 o 
   0   6   8       12.62       12.84      1.28 o 
   1   6   8      136.62      133.91      1.66 o 
   2   6   8      180.43      175.96      2.47 o 
   3   6   8      510.20      520.54      8.28 o 
   4   6   8       15.69       13.44      0.75 o 
   5   6   8       13.38       10.27      1.76 o 
   0   7   8        2.02        1.25      0.26 o 
   1   7   8       27.57       27.93      0.59 o 
   2   7   8      610.65      617.60      8.30 o 
   3   7   8       44.97       47.22      1.37 o 
   4   7   8        4.23        2.44      0.83 o 
   5   7   8        9.11        5.35      2.98 o 
   0   8   8       24.55       24.08      0.81 o 
   1   8   8       27.69       29.02      0.65 o 
   2   8   8        7.70        6.02      0.35 o 
   3   8   8        1.77        0.66      0.36 o 
   4   8   8       11.11       13.19      0.81 o 
   5   8   8        7.37        2.88      1.91 o 
   0   9   8      212.50      203.09      3.85 o 
   1   9   8       68.19       68.91      1.31 o 
   2   9   8        0.76        0.18      0.16 o 
   3   9   8       36.92       37.50      1.34 o 
   4   9   8        1.19        0.31      0.21 o 
   0  10   8        6.96        5.76      0.88 o 
   1  10   8        9.63       10.00      0.64 o 
   2  10   8        0.62        0.08      0.21 o 
   3  10   8        5.19        2.13      1.04 o 
   4  10   8        1.64        1.18      0.44 o 
   0  11   8       21.57       21.20      1.50 o 
   1  11   8        0.39        0.03      0.42 o 
   2  11   8       11.26       13.79      0.73 o 
   3  11   8       21.39       11.01      4.61 o 
   0  12   8        0.37        1.20      0.79 o 
   1  12   8        0.39        0.14      0.49 o 
   2  12   8        0.41        0.12      0.34 o 
   0  13   8        0.70        0.98      1.79 o 
   1   0   9       54.16       51.19      1.09 o 
   2   0   9       56.60       54.42      1.53 o 
   3   0   9       26.30       27.54      2.64 o 
   4   0   9       16.97       19.91      0.71 o 
   5   0   9       23.11       21.88      0.97 o 
   6   0   9       10.19       12.43      1.16 o 
   0   1   9      154.30      165.15      3.07 o 
   1   1   9      175.14      180.33      2.12 o 
   2   1   9       29.06       29.05      0.75 o 
   3   1   9       22.41       23.06      0.56 o 
   4   1   9       35.73       33.39      0.78 o 
   5   1   9       35.98       35.30      1.19 o 
   6   1   9        0.01       -0.06      0.48 o 
   0   2   9      284.84      293.34      4.40 o 
   1   2   9      143.13      156.27      1.69 o 
   2   2   9        8.90       10.12      0.34 o 
   3   2   9       78.63       81.37      1.14 o 
   4   2   9      146.09      143.36      2.15 o 
   5   2   9       17.57       17.65      0.71 o 
   6   2   9        5.03        3.53      0.83 o 
   0   3   9       45.28       49.45      1.05 o 
   1   3   9      379.69      391.28      4.59 o 
   2   3   9       95.54       94.85      1.42 o 
   3   3   9        4.12        3.91      0.25 o 
   4   3   9      133.01      135.50      3.57 o 
   5   3   9        9.02        7.85      1.02 o 
   6   3   9        3.94        2.78      0.92 o 
   0   4   9       10.38        9.29      0.41 o 
   1   4   9       79.01       84.65      1.71 o 
   2   4   9      111.61      106.85      1.37 o 
   3   4   9       38.15       37.87      0.77 o 
   4   4   9       36.28       35.99      1.13 o 
   5   4   9       14.73       11.74      1.60 o 
   6   4   9        1.54        0.26      0.21 o 
   0   5   9        7.41        7.97      0.38 o 
   1   5   9       89.66       89.95      1.26 o 
   2   5   9      230.69      237.72      2.89 o 
   3   5   9       29.16       29.93      1.65 o 
   4   5   9       41.14       44.98      1.56 o 
   5   5   9        5.57        3.93      0.72 o 
   0   6   9        0.63        0.32      0.15 o 
   1   6   9       31.56       33.93      0.63 o 
   2   6   9      378.09      388.74      4.91 o 
   3   6   9      210.69      217.70      5.71 o 
   4   6   9       37.98       37.49      1.54 o 
   5   6   9        0.69        0.27      0.21 o 
   0   7   9        0.08        0.22      0.17 o 
   1   7   9      106.19      106.49      1.75 o 
   2   7   9       58.30       62.10      1.28 o 
   3   7   9       14.69       11.82      0.64 o 
   4   7   9        2.93        1.13      0.48 o 
   5   7   9        1.49        0.45      0.40 o 
   0   8   9       10.06        9.20      0.68 o 
   1   8   9       34.53       34.16      0.75 o 
   2   8   9      107.49      111.96      2.63 o 
   3   8   9        6.82        7.54      0.61 o 
   4   8   9       16.72       17.42      1.28 o 
   5   8   9        4.12        1.59      1.17 o 
   0   9   9        0.01        0.37      0.33 o 
   1   9   9       81.13       83.78      1.83 o 
   2   9   9       11.95       12.64      0.68 o 
   3   9   9       12.08        8.75      1.51 o 
   4   9   9        8.04        2.94      1.43 o 
   0  10   9       12.28       11.34      0.96 o 
   1  10   9       12.72       12.95      0.67 o 
   2  10   9        3.02        1.75      0.58 o 
   3  10   9        9.32        3.75      1.93 o 
   4  10   9        2.89        2.53      1.15 o 
   0  11   9        1.48        1.57      0.79 o 
   1  11   9        4.48        4.88      0.57 o 
   2  11   9        1.22        1.03      0.27 o 
   3  11   9        1.47        0.39      0.36 o 
   0  12   9        3.06        2.52      0.95 o 
   1  12   9        4.89        5.51      0.68 o 
   2  12   9        0.41        0.67      0.36 o 
   0   0  10      135.13      144.53      4.90 o 
   1   0  10      401.13      382.39      7.92 o 
   3   0  10       15.51       12.67      0.56 o 
   4   0  10        0.50        0.61      0.20 o 
   5   0  10        8.50        8.85      0.76 o 
   6   0  10        2.97        2.81      0.80 o 
   0   1  10       37.58       38.55      1.22 o 
   1   1  10      154.03      163.19      2.72 o 
   3   1  10       41.49       37.50      0.72 o 
   4   1  10        9.23        9.10      0.38 o 
   5   1  10        7.59        6.40      0.46 o 
   6   1  10        7.39        7.43      0.77 o 
   0   2  10      201.75      210.75      3.76 o 
   1   2  10       73.58       73.70      1.13 o 
   2   2  10      134.43      142.00      3.50 o 
   3   2  10       10.69       10.99      0.39 o 
   4   2  10       14.78       14.95      0.56 o 
   5   2  10        5.57        5.95      0.48 o 
   6   2  10        2.55        2.41      0.53 o 
   0   3  10       91.08       90.41      1.94 o 
   1   3  10      418.14      342.17     32.64 o 
   2   3  10       66.73       68.16      1.06 o 
   3   3  10       37.00       35.85      0.85 o 
   4   3  10       71.79       72.95      1.53 o 
   5   3  10       11.74       12.36      0.71 o 
   6   3  10        4.51        2.67      0.93 o 
   0   4  10      108.09      118.56      2.49 o 
   1   4  10       81.14       67.85      2.92 o 
   2   4  10      116.14      110.11      1.44 o 
   3   4  10      166.97      169.84      3.06 o 
   4   4  10       35.00       38.67      1.07 o 
   5   4  10        7.65        7.35      0.56 o 
   0   5  10       16.43       15.57      0.56 o 
   1   5  10       46.53       45.24      0.77 o 
   2   5  10       88.96       85.49      1.28 o 
   3   5  10      102.99      113.18      4.46 o 
   4   5  10       74.65       79.18      3.56 o 
   5   5  10        6.80        4.55      0.99 o 
   0   6  10      180.91      180.97      3.04 o 
   1   6  10       13.15       13.73      0.43 o 
   2   6  10       51.41       52.83      1.32 o 
   3   6  10      108.51      115.71      2.99 o 
   4   6  10        0.07        0.01      0.13 o 
   5   6  10        4.23        1.97      0.78 o 
   0   7  10       18.61       15.84      0.68 o 
   1   7  10       38.76       38.23      0.80 o 
   2   7  10       42.04       43.90      1.17 o 
   3   7  10      111.23      105.59      2.66 o 
   4   7  10       12.84       13.19      0.91 o 
   5   7  10       10.47        3.26      2.76 o 
   0   8  10       21.85       23.87      0.93 o 
   1   8  10       19.46       23.45      0.66 o 
   2   8  10       15.51       16.80      0.65 o 
   3   8  10       28.01       27.01      1.15 o 
   4   8  10       29.33       31.71      1.54 o 
   0   9  10       14.42       14.53      0.78 o 
   1   9  10       19.14       17.48      0.68 o 
   2   9  10        6.24        5.84      0.55 o 
   3   9  10       23.14       15.95      3.61 o 
   4   9  10       35.62       22.39      7.89 o 
   0  10  10       30.87       28.69      1.46 o 
   1  10  10        4.48        6.02      0.55 o 
   2  10  10       15.00       15.46      0.80 o 
   3  10  10        2.31        0.81      0.54 o 
   0  11  10        5.31        6.02      1.87 o 
   1  11  10       11.39        9.46      0.72 o 
   2  11  10        9.32        6.23      1.35 o 
   0  12  10       32.28       39.06      3.66 o 
   1  12  10        2.96        3.73      0.70 o 
   1   0  11      289.91      281.73      5.97 o 
   2   0  11       86.25       83.52      2.29 o 
   3   0  11        3.99        4.95      0.45 o 
   4   0  11       21.67       19.67      0.81 o 
   5   0  11       21.76       21.48      1.10 o 
   6   0  11        0.39        0.58      0.67 o 
   0   1  11       40.68       44.47      1.39 o 
   1   1  11        6.70        4.53      0.27 o 
   2   1  11        6.68        5.94      0.32 o 
   3   1  11      182.90      169.14      2.54 o 
   4   1  11        4.52        4.73      0.40 o 
   5   1  11       17.89       16.99      0.67 o 
   6   1  11        3.09        2.72      0.64 o 
   0   2  11       19.91       16.78      0.82 o 
   1   2  11       71.67       69.61      1.16 o 
   2   2  11       84.93       85.71      1.39 o 
   3   2  11       22.77       20.76      0.51 o 
   4   2  11        0.08       -0.07      0.16 o 
   5   2  11       20.36       18.25      0.78 o 
   6   2  11        4.19        5.01      1.26 o 
   0   3  11        1.06        0.75      0.27 o 
   1   3  11       55.19       51.58      1.10 o 
   2   3  11      390.64      367.47      4.66 o 
   3   3  11       33.82       31.01      0.79 o 
   4   3  11        2.67        2.91      0.37 o 
   5   3  11       30.97       35.29      1.06 o 
   0   4  11      188.67      198.94      4.48 o 
   1   4  11      181.34      183.71      2.96 o 
   2   4  11       30.85       30.18      0.65 o 
   3   4  11      284.90      294.50      5.98 o 
   4   4  11        0.56        0.37      0.17 o 
   5   4  11        2.03        1.49      0.42 o 
   0   5  11       52.18       48.87      1.49 o 
   1   5  11       24.00       22.63      0.72 o 
   2   5  11       96.71      102.85      1.63 o 
   3   5  11       14.49       17.81      0.79 o 
   4   5  11        1.15        0.52      0.30 o 
   5   5  11        5.94        9.02      0.70 o 
   0   6  11        0.40        0.77      0.28 o 
   1   6  11       47.55       44.32      1.11 o 
   2   6  11      155.11      157.12      2.81 o 
   3   6  11        6.69        6.57      0.53 o 
   4   6  11        0.46        0.19      0.18 o 
   5   6  11        0.57        0.03      0.24 o 
   0   7  11       48.10       39.30      1.13 o 
   1   7  11       18.50       17.72      0.57 o 
   2   7  11        2.07        1.30      0.35 o 
   3   7  11       78.17       78.49      2.08 o 
   4   7  11        2.71        0.98      0.64 o 
   0   8  11       11.44       14.32      0.76 o 
   1   8  11       94.00       94.64      1.91 o 
   2   8  11       14.41       13.87      0.66 o 
   3   8  11        8.16        5.66      0.93 o 
   4   8  11       16.58        7.96      3.15 o 
   0   9  11        6.43        7.88      0.74 o 
   1   9  11       16.94       18.49      0.90 o 
   2   9  11       11.69       11.09      0.68 o 
   3   9  11       21.30       14.00      3.78 o 
   4   9  11       16.17       13.89      3.17 o 
   0  10  11        2.72        2.14      0.69 o 
   1  10  11       11.85       12.79      0.71 o 
   2  10  11        0.29        0.16      0.27 o 
   3  10  11        0.23        0.16      0.34 o 
   0  11  11        0.63        0.49      0.81 o 
   1  11  11        3.48        3.95      0.61 o 
   2  11  11       11.54       10.81      2.45 o 
   0  12  11        7.16        8.27      1.71 o 
   0   0  12       97.76       85.96      2.36 o 
   1   0  12      108.67      103.23      2.11 o 
   2   0  12        1.00        0.22      0.17 o 
   3   0  12        0.17        0.23      0.21 o 
   4   0  12       58.02       54.67      1.73 o 
   5   0  12        0.03       -0.06      0.51 o 
   0   1  12        0.73        1.04      0.31 o 
   1   1  12       31.91       31.18      0.65 o 
   2   1  12        0.32        0.00      0.13 o 
   3   1  12       15.32       15.21      0.54 o 
   4   1  12       63.16       61.73      1.87 o 
   5   1  12        3.03        2.59      0.46 o 
   0   2  12      153.58      158.69      3.36 o 
   1   2  12      164.72      162.45      2.30 o 
   2   2  12      148.20      140.96      2.05 o 
   3   2  12       63.58       66.00      1.31 o 
   4   2  12       47.98       52.33      1.39 o 
   5   2  12       19.06       21.50      0.90 o 
   0   3  12      124.77      123.15      2.95 o 
   1   3  12       55.18       57.20      1.05 o 
   2   3  12       81.52       85.49      1.37 o 
   3   3  12       40.14       39.00      1.36 o 
   4   3  12       70.00       67.98      1.79 o 
   5   3  12        4.97        6.30      0.57 o 
   0   4  12       98.05       97.82      2.48 o 
   1   4  12       24.68       26.32      0.75 o 
   2   4  12       70.24       75.90      1.65 o 
   3   4  12       12.65       11.50      0.62 o 
   4   4  12       46.45       49.85      1.42 o 
   5   4  12        7.50        8.11      0.64 o 
   0   5  12       11.64        8.41      0.56 o 
   1   5  12       45.19       44.41      1.06 o 
   2   5  12       97.57       98.59      1.93 o 
   3   5  12       26.50       28.83      1.13 o 
   4   5  12        9.83        9.35      0.98 o 
   5   5  12        5.05        5.30      0.68 o 
   0   6  12       44.09       46.19      1.25 o 
   1   6  12        0.14        0.29      0.16 o 
   2   6  12       28.95       31.96      0.83 o 
   3   6  12        0.55        0.07      0.17 o 
   4   6  12       10.57        3.59      2.61 o 
   5   6  12        1.76        0.76      0.37 o 
   0   7  12       23.59       17.73      0.84 o 
   1   7  12        7.53        6.47      0.43 o 
   2   7  12        1.76        0.68      0.30 o 
   3   7  12       23.84       24.65      1.01 o 
   4   7  12        3.59        1.26      1.05 o 
   0   8  12        6.27        6.06      0.59 o 
   1   8  12        8.15       10.59      0.57 o 
   2   8  12       56.59       59.26      1.73 o 
   3   8  12       18.18       13.07      3.65 o 
   4   8  12        0.42        0.46      0.28 o 
   0   9  12       24.67       30.41      1.32 o 
   1   9  12       43.34       43.71      1.19 o 
   2   9  12       40.74       23.03      7.45 o 
   3   9  12       10.25        2.32      1.61 o 
   0  10  12        2.47        2.36      0.74 o 
   1  10  12       26.87       33.47      1.14 o 
   2  10  12       20.52       16.03      2.91 o 
   0  11  12        4.39        6.04      1.12 o 
   1  11  12       26.86       30.01      1.53 o 
   1   0  13        0.77        0.21      0.17 o 
   2   0  13       39.78       44.39      1.28 o 
   3   0  13       12.58       11.88      0.76 o 
   4   0  13       64.65       55.95      2.23 o 
   5   0  13        0.48        0.50      0.56 o 
   0   1  13        3.60        3.07      0.46 o 
   1   1  13      303.28      302.60      3.79 o 
   2   1  13       11.78       11.81      0.43 o 
   3   1  13       24.63       26.17      0.86 o 
   4   1  13       59.08       58.39      1.66 o 
   5   1  13       23.91       25.74      1.03 o 
   0   2  13      140.44      141.95      3.09 o 
   1   2  13      153.90      144.64      2.13 o 
   2   2  13       61.40       55.84      1.18 o 
   3   2  13       46.84       48.44      1.14 o 
   4   2  13       58.91       59.35      1.54 o 
   5   2  13       11.35       11.42      0.67 o 
   0   3  13       21.98       23.19      0.94 o 
   1   3  13       96.78       95.91      1.58 o 
   2   3  13       10.43        8.50      0.48 o 
   3   3  13       19.73       18.05      1.22 o 
   4   3  13       18.20       16.92      0.75 o 
   5   3  13        0.95        0.44      0.32 o 
   0   4  13       72.12       71.87      1.88 o 
   1   4  13       22.30       19.39      0.57 o 
   2   4  13       12.39       12.72      0.61 o 
   3   4  13       34.37       35.29      1.36 o 
   4   4  13        5.12        5.57      0.54 o 
   5   4  13        1.92        1.17      0.41 o 
   0   5  13        5.60        4.26      0.47 o 
   1   5  13       37.32       38.25      0.93 o 
   2   5  13       27.10       26.14      0.88 o 
   3   5  13       14.91       14.15      0.71 o 
   4   5  13        5.34        5.16      0.64 o 
   5   5  13        5.38        5.84      0.75 o 
   0   6  13       11.47       12.31      0.66 o 
   1   6  13       11.92        9.53      0.52 o 
   2   6  13       11.10       11.83      0.58 o 
   3   6  13        2.54        3.57      0.47 o 
   4   6  13        4.49        1.66      1.07 o 
   0   7  13        8.27        8.24      0.73 o 
   1   7  13       10.10       10.87      0.56 o 
   2   7  13        1.41        0.59      0.26 o 
   3   7  13        4.82        3.33      0.59 o 
   4   7  13        1.48        0.50      0.60 o 
   0   8  13        0.14        0.90      0.51 o 
   1   8  13        9.83       10.66      0.62 o 
   2   8  13        4.10        2.01      0.83 o 
   3   8  13        9.19        4.07      2.19 o 
   0   9  13        8.09        8.65      0.82 o 
   1   9  13       22.14       24.85      0.92 o 
   2   9  13       30.36       14.98      6.52 o 
   3   9  13        2.78        0.56      0.46 o 
   0  10  13        1.52        1.76      0.71 o 
   1  10  13       13.96       16.50      0.98 o 
   2  10  13        8.21        4.32      1.96 o 
   0  11  13        6.97        6.91      1.39 o 
   0   0  14      423.32      432.60      9.17 o 
   1   0  14       15.11       13.07      0.72 o 
   2   0  14        5.75        7.34      0.61 o 
   3   0  14       13.39       13.10      0.82 o 
   4   0  14       17.55       21.27      1.19 o 
   5   0  14       18.52       17.95      1.20 o 
   0   1  14      164.91      163.09      3.27 o 
   1   1  14      225.59      232.79      3.04 o 
   2   1  14      103.36      103.91      1.94 o 
   3   1  14       22.42       20.47      0.74 o 
   4   1  14        3.18        2.46      0.37 o 
   5   1  14       10.77       11.49      0.77 o 
   0   2  14        0.00       -0.04      0.16 o 
   1   2  14      127.31      129.93      2.06 o 
   2   2  14      125.02      127.26      2.43 o 
   3   2  14       44.81       41.40      1.12 o 
   4   2  14        0.51        0.36      0.25 o 
   5   2  14        6.12        7.57      0.82 o 
   0   3  14       17.38       17.28      0.77 o 
   1   3  14        6.57        8.19      0.54 o 
   2   3  14        0.85        0.14      0.18 o 
   3   3  14       91.80       90.71      3.21 o 
   4   3  14        0.23        0.36      0.25 o 
   5   3  14        2.34        2.42      0.42 o 
   0   4  14       23.55       24.58      0.86 o 
   1   4  14        6.39        5.89      0.39 o 
   2   4  14       62.06       60.47      1.70 o 
   3   4  14        4.18        5.37      0.50 o 
   4   4  14        8.86        9.56      0.82 o 
   0   5  14        9.81        7.42      0.67 o 
   1   5  14       18.30       17.96      0.59 o 
   2   5  14       30.49       27.93      0.93 o 
   3   5  14       15.79       15.01      0.75 o 
   4   5  14       11.70       13.75      1.05 o 
   0   6  14        8.56        8.55      0.73 o 
   1   6  14       24.94       22.74      0.85 o 
   2   6  14        7.19        7.29      0.53 o 
   3   6  14        0.75        0.23      0.20 o 
   4   6  14        5.29        6.65      0.76 o 
   0   7  14       65.55       67.33      2.06 o 
   1   7  14       17.43       17.37      0.79 o 
   2   7  14        1.51        0.93      0.28 o 
   3   7  14        1.50        0.79      0.32 o 
   4   7  14       13.33       17.67      1.35 o 
   0   8  14       11.23       11.05      0.87 o 
   1   8  14        1.58        1.48      0.37 o 
   2   8  14       10.62        7.75      1.31 o 
   3   8  14        5.57        2.98      1.64 o 
   0   9  14        0.25        1.22      0.58 o 
   1   9  14        8.04       11.09      0.75 o 
   2   9  14        2.30        1.20      0.84 o 
   0  10  14        0.02        0.10      0.69 o 
   1  10  14       16.95       17.61      0.99 o 
   1   0  15       55.32       53.26      2.39 o 
   2   0  15      118.28      126.35      4.70 o 
   3   0  15        9.05        9.67      0.75 o 
   4   0  15       24.80       29.91      2.04 o 
   5   0  15       38.41       40.33      2.64 o 
   0   1  15       69.06       71.38      2.19 o 
   1   1  15       52.96       54.36      1.25 o 
   2   1  15        9.91        9.45      0.48 o 
   3   1  15       15.91       15.71      0.68 o 
   4   1  15        0.37        0.26      0.20 o 
   5   1  15       19.11       22.99      2.80 o 
   0   2  15        1.80        0.85      0.37 o 
   1   2  15        0.61        0.29      0.11 o 
   2   2  15       57.36       59.24      1.58 o 
   3   2  15        5.77        4.51      0.46 o 
   4   2  15        1.67        0.63      0.23 o 
   0   3  15        0.59        0.10      0.15 o 
   1   3  15       17.41       17.49      0.64 o 
   2   3  15        8.36        7.22      0.53 o 
   3   3  15       71.63       72.55      2.77 o 
   4   3  15        5.99        6.76      0.62 o 
   0   4  15       32.75       30.84      1.97 o 
   1   4  15        3.89        3.32      0.36 o 
   2   4  15       18.46       17.07      0.81 o 
   3   4  15        5.46        5.37      0.54 o 
   4   4  15        3.01        2.99      0.55 o 
   0   5  15        1.51        0.37      0.18 o 
   1   5  15        0.94        0.68      0.21 o 
   2   5  15        8.65        8.39      0.63 o 
   3   5  15        3.35        4.55      0.51 o 
   4   5  15        1.25        0.84      0.45 o 
   0   6  15        3.57        4.65      0.64 o 
   1   6  15        8.58        9.11      0.55 o 
   2   6  15        4.56        4.77      0.48 o 
   3   6  15       19.15       26.00      1.20 o 
   4   6  15       15.05       16.00      1.14 o 
   0   7  15        2.22        4.05      0.66 o 
   1   7  15        3.55        1.85      0.52 o 
   2   7  15        3.27        2.93      0.50 o 
   3   7  15        1.92        0.83      0.40 o 
   0   8  15        2.52        3.13      0.64 o 
   1   8  15        4.93        7.02      0.63 o 
   2   8  15       24.42       21.72      3.31 o 
   3   8  15       18.82       23.79      2.21 o 
   0   9  15        7.86       10.64      0.96 o 
   1   9  15        0.92        0.91      0.39 o 
   2   9  15       14.93        8.20      3.77 o 
   0   0  16     1169.76     1218.89     33.40 o 
   1   0  16       11.88       11.31      0.81 o 
   2   0  16        0.05       -0.01      0.20 o 
   3   0  16        0.04       -0.09      0.23 o 
   4   0  16        0.63       -0.05      0.36 o 
   0   1  16       47.44       47.64      1.49 o 
   1   1  16       38.47       43.63      1.11 o 
   2   1  16       11.32       12.61      0.59 o 
   3   1  16        3.74        3.18      0.40 o 
   4   1  16       12.12       11.80      0.71 o 
   0   2  16        3.45        3.21      0.50 o 
   1   2  16       43.63       47.23      1.13 o 
   2   2  16       18.67       20.42      0.79 o 
   3   2  16        5.69        5.36      0.51 o 
   4   2  16       12.63       11.33      0.76 o 
   0   3  16        6.44        6.73      0.66 o 
   1   3  16       10.83       10.06      0.57 o 
   2   3  16       20.72       20.47      0.84 o 
   3   3  16       35.34       38.89      2.76 o 
   4   3  16        4.68        3.17      0.54 o 
   0   4  16        6.31        6.07      0.68 o 
   1   4  16        9.31        8.44      0.52 o 
   2   4  16       32.01       30.89      1.33 o 
   3   4  16        2.41        1.69      0.56 o 
   4   4  16        6.92        5.99      0.67 o 
   0   5  16        3.06        2.49      0.55 o 
   1   5  16       13.59       13.76      0.60 o 
   2   5  16        2.73        2.77      0.44 o 
   3   5  16        4.85        4.53      0.62 o 
   0   6  16        1.72        0.63      0.27 o 
   1   6  16        0.06       -0.09      0.19 o 
   2   6  16       11.07       11.84      0.72 o 
   3   6  16        1.39        0.79      0.40 o 
   0   7  16        9.48       11.18      0.91 o 
   1   7  16        4.50        2.88      0.44 o 
   2   7  16        2.64        1.73      0.62 o 
   3   7  16        4.89        6.94      0.82 o 
   0   8  16        2.73        1.75      0.50 o 
   1   8  16        1.65        0.95      0.33 o 
   2   8  16       11.03       10.73      1.71 o 
   0   9  16        0.04       -0.18      0.56 o 
   1   9  16        1.83        1.71      0.72 o 
   1   0  17      140.60      141.32      9.48 o 
   2   0  17        1.98        1.91      0.54 o 
   3   0  17       16.50       18.85      1.16 o 
   4   0  17        0.05       -0.13      0.38 o 
   0   1  17       74.00       72.54      2.29 o 
   1   1  17       78.00       80.09      2.17 o 
   2   1  17        7.25        7.61      0.49 o 
   3   1  17        2.76        1.00      0.38 o 
   4   1  17       11.54       12.74      0.93 o 
   0   2  17       28.17       28.62      1.00 o 
   1   2  17       26.53       27.26      0.96 o 
   2   2  17        6.37        7.19      0.57 o 
   3   2  17        1.18        0.61      0.24 o 
   4   2  17        1.39        0.97      0.34 o 
   0   3  17        3.12        1.47      0.66 o 
   1   3  17       17.51       18.73      0.79 o 
   2   3  17        6.82        7.52      0.60 o 
   3   3  17        4.99        5.08      0.63 o 
   4   3  17        6.26        8.37      2.35 o 
   0   4  17       15.90       16.36      1.01 o 
   1   4  17        5.50        6.40      0.50 o 
   2   4  17        3.69        0.56      0.35 o 
   3   4  17       14.40       16.64      0.91 o 
   0   5  17       11.74       12.36      1.16 o 
   1   5  17       10.33        9.44      0.61 o 
   2   5  17       20.57       19.49      0.84 o 
   3   5  17       20.97       21.07      1.02 o 
   0   6  17        0.30        0.39      0.22 o 
   1   6  17       10.33       12.57      0.67 o 
   2   6  17        5.60        3.69      0.85 o 
   3   6  17        3.59        4.02      1.41 o 
   0   7  17        3.59        2.59      0.68 o 
   1   7  17       13.05       18.02      0.81 o 
   2   7  17        4.47        2.72      1.08 o 
   0   8  17        1.76        1.44      0.64 o 
   1   8  17        0.99        2.04      0.50 o 
   0   0  18       37.36       43.68      3.07 o 
   1   0  18        7.30        7.89      0.88 o 
   2   0  18        4.41        4.99      0.68 o 
   3   0  18        8.37        8.76      1.09 o 
   0   1  18       29.56       29.51      1.46 o 
   1   1  18       21.92       21.62      0.86 o 
   2   1  18        0.90        0.57      0.29 o 
   3   1  18        0.85        0.66      0.26 o 
   0   2  18        4.88        1.98      1.09 o 
   1   2  18       32.61       36.76      1.35 o 
   2   2  18       11.97       13.26      0.67 o 
   3   2  18        9.51       10.13      0.74 o 
   0   3  18        4.17        2.87      0.81 o 
   1   3  18       12.41       11.99      0.71 o 
   2   3  18       36.83       38.97      1.72 o 
   3   3  18       10.50       10.61      0.83 o 
   0   4  18        3.75        4.10      0.69 o 
   1   4  18        4.24        3.56      0.45 o 
   2   4  18        6.68        7.68      0.74 o 
   3   4  18        0.89        0.44      0.22 o 
   0   5  18        7.18        8.02      0.84 o 
   1   5  18        4.21        3.64      0.53 o 
   2   5  18        8.17        8.46      0.68 o 
   0   6  18       10.42        9.53      1.02 o 
   1   6  18        1.09        1.16      0.31 o 
   2   6  18        5.05        5.24      0.64 o 
   0   7  18        5.48        6.53      1.07 o 
   1   7  18        6.80        9.84      0.74 o 
   1   0  19       15.90       16.37      2.81 o 
   2   0  19        6.47        7.56      0.91 o 
   3   0  19        1.02        0.59      0.47 o 
   0   1  19       10.08        7.35      0.82 o 
   1   1  19        1.53        0.65      0.32 o 
   2   1  19        6.94        6.35      0.86 o 
   3   1  19        4.98        5.49      0.60 o 
   0   2  19       49.85       48.52      3.86 o 
   1   2  19       20.71       22.56      1.11 o 
   2   2  19        1.77        0.55      0.29 o 
   3   2  19        1.96        2.36      0.95 o 
   0   3  19        5.83        5.10      0.81 o 
   1   3  19       50.90       54.51      1.78 o 
   2   3  19       12.95       13.04      0.82 o 
   0   4  19        7.85        9.92      0.86 o 
   1   4  19        6.54        6.57      0.59 o 
   2   4  19        0.35        0.13      0.20 o 
   0   5  19       12.61       18.79      1.50 o 
   1   5  19        1.17        0.48      0.38 o 
   0   6  19        1.77        0.40      0.51 o 
   0   0  20        0.18        0.27      0.55 o 
   1   0  20       21.48       23.06      1.63 o 
   2   0  20        4.93        6.14      0.87 o 
   0   1  20        4.36        5.51      0.86 o 
   1   1  20        1.23        0.51      0.37 o 
   2   1  20        0.79        0.26      0.20 o 
   0   2  20       31.65       37.17      2.50 o 
   1   2  20        2.78        1.43      0.60 o 
   2   2  20        3.54        2.51      0.59 o 
   0   3  20       13.75       13.39      1.76 o 
   1   3  20       15.71       16.19      1.10 o 
   0   4  20        0.92        0.46      0.62 o 
   1   4  20       20.06       22.84      1.11 o 
   1   0  21        2.46        2.73      0.81 o 
   0   1  21        2.45        0.19      0.36 o 
   0   2  21        5.35        5.77      1.01 o 
                                                 
